# Supplementary material for: Suitability of GRK Antibodies for Individual Detection and Quantification of GRK Isoforms in Western Blots
Source: Int J Mol Sci. 2022 Jan 21;23(3):1195. doi: 10.3390/ijms23031195 (PMC8835249; doi:10.3390/ijms23031195)
Supplement: Supplementary file 1 [file ijms-23-01195-s001.zip]

Archive with 1 entries (1 files):
- ijms-1549862-supplementary.pdf
